# Supplementary material for: The ankyrin repeat gene family in Capsicum spp: Genome-wide survey, characterization and gene expression profile
Source: Sci Rep. 2020 Mar 4;10:4044. doi: 10.1038/s41598-020-61057-4 (PMC7055287; doi:10.1038/s41598-020-61057-4)
Supplement: Supplementary file 2 — Dataset 1. [file 41598_2020_61057_MOESM2_ESM.zip › Table S1.xlsx]

## Sheet: Sheet1
Table S1 Basic information about the Ankyrin gene family in C. baccatum
Gene	Locus no.	Subfamily	Chromosome	Chromosomal position		Strand	CDS length (bp)	No. of exons	No. of introns	Protein properties			ANK repeats
				Start	End					Size (aa)	MW (kDa)	pI
CbANK1	CB.CBv1.2.scaffold289.46	ANK-TM	Chr01	22946404	22948242	-	1683	4	3	185	20.5928	9.4	5
CbANK2	CB.CBv1.2.scaffold1141.13	ANK-ZnF	Chr01	185589405	185591603	-	2199	1	0	152	16.9992	6.06	5
CbANK3	CB.CBv1.2.scaffold134.37	ANK-TM	Chr01	243964338	243971496	-	1572	3	2	369	41.1138	8.39	7
CbANK4	CB.CBv1.2.scaffold414.59	ANK-TM	Chr01	255180126	255181525	-	2115	2	1	388	43.7052	8.45	7
CbANK5	CB.CBv1.2.scaffold414.58	ANK-TM	Chr01	255186127	255187589	-	1596	2	1	217	23.764	6.37	4
CbANK6	CB.CBv1.2.scaffold414.55	ANK-U	Chr01	255269822	255270445	-	1326	1	0	191	21.3802	5.83	7
CbANK7	CB.CBv1.2.scaffold414.53	ANK-TM	Chr01	255346086	255347491	-	1272	2	1	408	45.278	6.17	6
CbANK8	CB.CBv1.2.scaffold414.50	ANK-TM	Chr01	255421911	255423277	-	624	3	2	348	37.0873	6.52	2
CbANK9	CB.CBv1.2.scaffold414.48	ANK-TM	Chr01	255488785	255490085	-	1215	2	1	411	45.4358	6.68	5
CbANK10	CB.CBv1.2.scaffold414.46	ANK-U	Chr01	255510366	255514298	-	951	3	2	129	14.159	6.81	4
CbANK11	CB.CBv1.2.scaffold414.43	ANK-U	Chr01	255566202	255566825	-	1110	1	0	659	74.2597	5.86	6
CbANK12	CB.CBv1.2.scaffold414.40	ANK-TM	Chr01	255861158	255866404	-	993	7	6	637	69.1385	7.65	12
CbANK13	CB.CBv1.2.scaffold414.36	ANK-TM	Chr01	255913610	255915097	-	624	2	1	560	61.4746	7.2	5
CbANK14	CB.CBv1.2.scaffold414.34	ANK-TM	Chr01	255932928	255935051	-	1893	3	2	704	77.3144	6.96	8
CbANK15	CB.CBv1.2.scaffold1138.26	ANK-TM	Chr01	259213973	259224912	+	1215	6	5	199	21.3127	7.89	2
CbANK16	CB.CBv1.2.scaffold2008.1	ANK-O	Chr02	4401059	4427265	+	1731	12	11	568	62.4444	8.88	7
CbANK17	CB.CBv1.2.scaffold1365.32	ANK-U	Chr02	158016293	158020727	+	2277	4	3	239	25.5932	8.1	11
CbANK18	CB.CBv1.2.scaffold1365.42	ANK-U	Chr02	158169719	158172133	-	2001	2	1	140	15.3476	9.17	9
CbANK19	CB.CBv1.2.scaffold48.3	ANK-O	Chr03	81145601	81165829	-	399	9	8	477	51.5649	6.17	9
CbANK20	CB.CBv1.2.scaffold409.14	ANK-ACBP	Chr03	245652866	245658407	+	1374	6	5	803	89.4866	4.45	9
CbANK21	CB.CBv1.2.scaffold1174.39	ANK-BTB	Chr03	296086514	296088808	-	1434	2	1	201	22.2686	6.13	4
CbANK22	CB.CBv1.2.scaffold1012.32	ANK-U	Chr04	8719912	8722527	-	2526	2	1	576	65.4225	9.18	5
CbANK23	CB.CBv1.2.scaffold369.29	ANK-U	Chr04	14925661	14930460	+	930	3	2	438	49.3143	9.77	2
CbANK24	CB.CBv1.2.scaffold1201.30	ANK-TM	Chr04	213930202	213931513	+	1227	2	1	239	25.3587	8.62	9
CbANK25	CB.CBv1.2.scaffold1330.15	ANK-U	Chr05	211713542	211716656	-	993	5	4	540	58.7896	5.57	3
CbANK26	CB.CBv1.2.scaffold1330.9	ANK-TM	Chr05	211855572	211856671	-	828	2	1	404	44.67	5.46	3
CbANK27	CB.CBv1.2.scaffold1330.8	ANK-U	Chr05	211858294	211858818	-	525	1	0	659	73.0521	6.1	5
CbANK28	CB.CBv1.2.scaffold1330.1	ANK-U	Chr05	211927790	211928173	+	384	1	0	289	32.6199	7.12	3
CbANK29	CB.CBv1.2.scaffold573.48	ANK-TM	Chr05	213875768	213880038	-	600	4	3	309	34.9385	9.14	12
CbANK30	CB.CBv1.2.scaffold573.71	ANK-TM	Chr05	214258443	214263000	-	1056	4	3	355	39.2984	6.29	3
CbANK31	CB.CBv1.2.scaffold596.75	ANK-U	Chr05	214899224	214899715	+	1737	1	0	440	48.9944	4.85	3
CbANK32	CB.CBv1.2.scaffold596.73	ANK-U	Chr05	214930158	214930682	+	1833	1	0	457	51.1921	5.6	7
CbANK33	CB.CBv1.2.scaffold596.72	ANK-U	Chr05	214947101	214947955	+	492	2	1	630	69.5154	7.75	7
CbANK34	CB.CBv1.2.scaffold596.68	ANK-TM	Chr05	214964119	214971439	+	525	3	2	207	23.4289	6.51	3
CbANK35	CB.CBv1.2.scaffold596.67	ANK-U	Chr05	214988090	214988596	+	513	1	0	330	37.3369	6.44	4
CbANK36	CB.CBv1.2.scaffold596.36	ANK-TM	Chr05	215455877	215462787	+	951	6	5	316	35.0822	5.45	1
CbANK37	CB.CBv1.2.scaffold596.35	ANK-TM	Chr05	215463619	215467290	+	507	3	2	404	45.0767	5.09	3
CbANK38	CB.CBv1.2.scaffold1057.2	ANK-U	Chr05	218300786	218301352	+	567	1	0	207	23.5171	6.92	5
CbANK39	CB.CBv1.2.scaffold1057.10	ANK-U	Chr05	218603492	218604366	-	483	2	1	423	47.3405	5.81	2
CbANK40	CB.CBv1.2.scaffold825.20	ANK-U	Chr05	220977038	220981562	-	726	4	3	441	48.8185	6.72	3
CbANK41	CB.CBv1.2.scaffold825.27	ANK-U	Chr05	221275225	221276971	+	1707	2	1	676	75.6071	5.26	2
CbANK42	CB.CBv1.2.scaffold825.29	ANK-U	Chr05	221305245	221306275	+	576	2	1	156	17.531	5.64	4
CbANK43	CB.CBv1.2.scaffold1121.29	ANK-TM	Chr05	223427921	223439336	+	2154	6	5	655	73.7429	5.73	7
CbANK44	CB.CBv1.2.scaffold1121.31	ANK-TM	Chr05	223440072	223445359	+	996	3	2	584	63.7702	5.3	4
CbANK45	CB.CBv1.2.scaffold1121.33	ANK-U	Chr05	223469293	223469802	+	510	1	0	351	38.7494	5.6	7
CbANK46	CB.CBv1.2.scaffold1121.34	ANK-U	Chr05	223479935	223480312	+	378	1	0	394	44.0223	6.02	2
CbANK47	CB.CBv1.2.scaffold2403.1	ANK-TM	Chr06	14182850	14191297	+	1317	3	2	168	19.1008	9.24	7
CbANK48	CB.CBv1.2.scaffold1781.2	ANK-TM	Chr06	14281471	14284095	+	2529	3	2	316	35.5013	9.05	15
CbANK49	CB.CBv1.2.scaffold139.2	ANK-U	Chr06	178092954	178093559	+	606	1	0	163	18.3468	7.07	2
CbANK50	CB.CBv1.2.scaffold428.97	ANK-TM	Chr06	249196792	249198698	+	2031	3	2	610	66.5352	9.24	8
CbANK51	CB.CBv1.2.scaffold213.21	ANK-BTB	Chr07	197752384	197761595	+	1434	5	4	578	65.3641	4.92	1
CbANK52	CB.CBv1.2.scaffold31.26	ANK-TM	Chr08	7677686	7681820	-	459	3	2	151	16.9946	9.49	6
CbANK53	CB.CBv1.2.scaffold762.7	ANK-TM	Chr08	32146475	32148159	-	456	2	1	343	37.7248	6.83	2
CbANK54	CB.CBv1.2.scaffold762.8	ANK-U	Chr08	32148998	32149651	-	1557	1	0	306	33.5332	6.69	6
CbANK55	CB.CBv1.2.scaffold762.9	ANK-U	Chr08	32164887	32167384	+	1734	3	2	132	14.8943	6.96	2
CbANK56	CB.CBv1.2.scaffold762.12	ANK-TM	Chr08	32203323	32205004	-	399	2	1	102	11.767	5.92	2
CbANK57	CB.CBv1.2.scaffold762.13	ANK-TM	Chr08	32205905	32208237	-	309	2	1	518	58.015	8.51	5
CbANK58	CB.CBv1.2.scaffold762.14	ANK-U	Chr08	32219641	32220414	+	1035	2	1	577	63.4188	5.95	2
CbANK59	CB.CBv1.2.scaffold108.71	ANK-U	Chr08	185698576	185709626	+	1227	12	11	241	26.7062	5.23	13
CbANK60	CB.CBv1.2.scaffold108.69	ANK-U	Chr08	185734912	185738502	+	423	3	2	841	92.2041	6.95	4
CbANK61	CB.CBv1.2.scaffold108.68	ANK-U	Chr08	185739061	185745576	+	720	6	5	188	21.4894	5.18	4
CbANK62	CB.CBv1.2.scaffold1610.17	ANK-O	Chr08	196059383	196064267	-	1629	8	7	160	17.5761	4.47	7
CbANK63	CB.CBv1.2.scaffold403.85	ANK-U	Chr09	1721008	1725220	-	1323	7	6	717	79.5165	5.23	8
CbANK64	CB.CBv1.2.scaffold95.17	ANK-TM	Chr09	145101122	145104370	-	1707	3	2	331	36.8688	9.42	8
CbANK65	CB.CBv1.2.scaffold113.60	ANK-U	Chr09	158541332	158542729	+	1398	1	0	169	18.606	7.72	15
CbANK66	CB.CBv1.2.scaffold113.61	ANK-U	Chr09	158544869	158546302	-	1434	1	0	125	14	6.61	13
CbANK67	CB.CBv1.2.scaffold58.15	ANK-U	Chr10	201530268	201533312	+	1185	6	5	732	79.0113	4.43	7
CbANK68	CB.CBv1.2.scaffold631.5	ANK-TM	Chr10	211801951	211806267	+	1032	4	3	477	52.2395	9.26	7
CbANK69	CB.CBv1.2.scaffold274.11	ANK-O	Chr10	220697066	220699356	-	558	2	1	127	13.9288	8.89	19
CbANK70	CB.CBv1.2.scaffold1489.23	ANK-ZnF	Chr10	227184830	227187001	+	1452	1	0	175	19.5083	5.87	5
CbANK71	CB.CBv1.2.scaffold270.48	ANK-U	Chr11	19551103	19555483	+	1215	5	4	276	30.5911	5.23	19
CbANK72	CB.CBv1.2.scaffold270.24	ANK-PK	Chr11	20917874	20929635	-	1623	11	10	330	37.2722	7.34	5
CbANK73	CB.CBv1.2.scaffold364.1	ANK-U	Chr11	84270487	84276254	+	1362	2	1	758	82.0678	8.64	4
CbANK74	CB.CBv1.2.scaffold12.18	ANK-TM	Chr11	156468193	156470021	-	1236	2	1	666	73.8739	9.53	7
CbANK75	CB.CBv1.2.scaffold12.19	ANK-U	Chr11	156470549	156470938	-	390	1	0	656	73.964	5.61	2
CbANK76	CB.CBv1.2.scaffold126.39	ANK-BPA	Chr11	167099674	167109608	+	2412	19	18	723	78.4846	7.16	7
CbANK77	CB.CBv1.2.scaffold1603.6	ANK-TM	Chr11	237915916	237925574	-	1320	5	4	250	27.9044	5.82	6
CbANK78	CB.CBv1.2.scaffold1707.1	ANK-U	Chr12	15661050	15667651	-	513	8	7	483	54.8488	4.89	1
CbANK79	CB.CBv1.2.scaffold546.25	ANK-U	Chr12	218905962	218906432	-	1755	1	0	439	48.6352	6.03	5
CbANK80	CB.CBv1.2.scaffold1866.1	ANK-U	Chr12	226615891	226622416	+	381	3	2	542	59.5328	7.85	9
CbANK81	CB.CBv1.2.scaffold808.20	ANK-TM	Chr12	233156551	233160080	-	906	3	2	170	19.0437	9.56	11
CbANK82	CB.CBv1.2.scaffold20090.1	ANK-U	Scaffold20090	42	527	+	1980	2	1	842	95.4592	5.04	4
CbANK83	CB.CBv1.2.scaffold5384.1	ANK-U	Scaffold5384	4336	5109	+	1968	2	1	477	53.2361	5.95	2
CbANK84	CB.CBv1.2.scaffold3054.1	ANK-U	Scaffold3054	14875	15432	+	1914	1	0	152	16.0589	6.35	7
CbANK85	CB.CBv1.2.scaffold2674.1	ANK-U	Scaffold2674	17953	23813	+	720	6	5	185	20.806	4.59	10
CbANK86	CB.CBv1.2.scaffold775.41	ANK-TM	Scaffold775	1004611	1006274	-	1089	2	1	132	14.8943	9.12	3
CbANK87	CB.CBv1.2.scaffold672.37	ANK-GPCR	Scaffold672	1043461	1046304	-	921	2	1	126	14.2531	9.47	1
