# Supplementary material for: The ankyrin repeat gene family in Capsicum spp: Genome-wide survey, characterization and gene expression profile
Source: Sci Rep. 2020 Mar 4;10:4044. doi: 10.1038/s41598-020-61057-4 (PMC7055287; doi:10.1038/s41598-020-61057-4)
Supplement: Supplementary file 2 — Dataset 1. [file 41598_2020_61057_MOESM2_ESM.zip › Table S2.xlsx]

## Sheet: Sheet1
Table S2 Basic information about the Ankyrin gene family in C. annuum
Gene	Locus no.	Subfamily	Chromosome	Chromosomal position		Strand	CDS length (bp)	No. of exons	No. of introns	Protein properties			ANK repeats
				Start	End					Size (aa)	MW (kDa)	pI
CaANK1	CA.PGAv.1.6.scaffold572.6	ANK-U	Chr01	15539929	15540549	-	621	1	0	206	53.9357	4.77	2
CaANK2	CA.PGAv.1.6.scaffold1204.8	ANK-U	Chr01	84363142	84363772	-	528	2	1	175	107.263	9.33	9
CaANK3	CA.PGAv.1.6.scaffold1560.4	ANK-ZnF	Chr01	197621767	197623965	+	2199	1	0	732	36.6193	6.06	5
CaANK4	CA.PGAv.1.6.scaffold756.41	ANK-TM	Chr01	251525817	251527941	+	1323	3	2	440	58.8881	7.63	8
CaANK5	CA.PGAv.1.6.scaffold756.43	ANK-TM	Chr01	251545402	251546889	+	1374	2	1	457	25.3107	7.7	5
CaANK6	CA.PGAv.1.6.scaffold756.48	ANK-TM	Chr01	251591587	251593371	+	1224	3	2	407	20.4113	5.94	5
CaANK7	CA.PGAv.1.6.scaffold756.49	ANK-U	Chr01	251595444	251595797	+	354	1	0	117	18.7293	7.01	5
CaANK8	CA.PGAv.1.6.scaffold756.50	ANK-TM	Chr01	251676869	251678235	+	1176	2	1	391	35.8763	5.88	6
CaANK9	CA.PGAv.1.6.scaffold756.52	ANK-TM	Chr01	251746443	251751570	+	1440	4	3	479	73.6509	5.83	5
CaANK10	CA.PGAv.1.6.scaffold756.55	ANK-TM	Chr01	251800303	251801669	+	1176	2	1	391	48.4121	5.88	6
CaANK11	CA.PGAv.1.6.scaffold1585.2	ANK-TM	Chr01	252274158	252275620	+	1272	2	1	423	27.1012	6.55	7
CaANK12	CA.PGAv.1.6.scaffold1585.3	ANK-TM	Chr01	252288372	252289771	+	1326	2	1	441	59.5689	8.08	6
CaANK13	CA.PGAv.1.6.scaffold911.30	ANK-TM	Chr01	255365030	255368726	-	1233	6	5	410	12.8648	8.12	2
CaANK14	CA.PGAv.1.6.scaffold68.15	ANK-U	Chr01	258703181	258703696	+	516	1	0	171	34.9344	5.96	5
CaANK15	CA.PGAv.1.6.scaffold607.3	ANK-TM	Chr01	263803388	263807524	-	1683	3	2	560	43.5658	9.45	7
CaANK16	CA.PGAv.1.6.scaffold865.12	ANK-U	Chr02	4551931	4556728	-	1329	7	6	442	53.7269	9.43	10
CaANK17	CA.PGAv.1.6.scaffold569.3	ANK-GPCR	Chr02	146476729	146479582	+	1722	3	2	573	43.5658	9.43	1
CaANK18	CA.PGAv.1.6.scaffold473.69	ANK-U	Chr02	168392236	168394649	+	2001	2	1	666	21.6767	9.17	9
CaANK19	CA.PGAv.1.6.scaffold473.80	ANK-U	Chr02	168523972	168528389	-	2277	4	3	758	52.1607	8.23	11
CaANK20	CA.PGAv.1.6.scaffold1466.4	ANK-U	Chr03	39023861	39034840	+	1311	3	2	436	57.499	6.08	19
CaANK21	CA.PGAv.1.6.scaffold1466.5	ANK-U	Chr03	39037008	39038441	-	1434	1	0	477	73.1993	6.74	17
CaANK22	CA.PGAv.1.6.scaffold156.14	ANK-O	Chr03	52428916	52431575	-	1425	3	2	474	38.2635	8.76	10
CaANK23	CA.PGAv.1.6.scaffold126.73	ANK-TM	Chr03	237338936	237341376	-	819	2	1	272	48.862	7.22	2
CaANK24	CA.PGAv.1.6.scaffold126.68	ANK-TM	Chr03	237478810	237485666	+	474	2	1	157	48.5941	6.36	1
CaANK25	CA.PGAv.1.6.scaffold126.60	ANK-U	Chr03	237648666	237649245	+	429	2	1	142	18.9793	5.74	2
CaANK26	CA.PGAv.1.6.scaffold126.58	ANK-TM	Chr03	237657476	237671336	-	1317	4	3	438	19.2295	6.7	4
CaANK27	CA.PGAv.1.6.scaffold126.55	ANK-TM	Chr03	237692129	237700557	+	1314	5	4	437	69.1675	7.97	2
CaANK28	CA.PGAv.1.6.scaffold481.36	ANK-ACBP	Chr03	248511396	248516957	-	942	7	6	313	49.0094	4.55	9
CaANK29	CA.PGAv.1.6.scaffold861.10	ANK-U	Chr03	258452552	258453458	+	705	2	1	234	48.7725	6.25	3
CaANK30	CA.PGAv.1.6.scaffold352.20	ANK-U	Chr03	261778230	261778598	+	369	1	0	122	61.3985	9.44	2
CaANK31	CA.PGAv.1.6.scaffold638.29	ANK-U	Chr04	975426	976314	-	717	2	1	238	65.5357	8.59	2
CaANK32	CA.PGAv.1.6.scaffold1237.34	ANK-BTB	Chr05	667124	669557	-	1446	2	1	481	74.1826	6.15	1
CaANK33	CA.PGAv.1.6.scaffold880.2	ANK-U	Chr05	25861035	25867030	-	459	6	5	152	74.2876	4.68	11
CaANK34	CA.PGAv.1.6.scaffold712.1	ANK-TM	Chr05	197434772	197436259	+	1410	2	1	469	52.6138	9.06	6
CaANK35	CA.PGAv.1.6.scaffold449.39	ANK-U	Chr05	233533584	233534156	-	573	1	0	190	8.75805	5.78	3
CaANK36	CA.PGAv.1.6.scaffold449.40	ANK-U	Chr05	233562947	233563528	-	582	1	0	193	34.6534	6.21	6
CaANK37	CA.PGAv.1.6.scaffold449.45	ANK-U	Chr05	233602269	233603980	+	621	2	1	206	18.3999	5.81	3
CaANK38	CA.PGAv.1.6.scaffold449.47	ANK-TM	Chr05	233610441	233611560	+	1044	2	1	347	18.3489	5.85	2
CaANK39	CA.PGAv.1.6.scaffold449.48	ANK-U	Chr05	233618953	233619342	+	390	1	0	129	18.4189	6.48	2
CaANK40	CA.PGAv.1.6.scaffold449.50	ANK-U	Chr05	233637765	233640366	-	1815	5	4	604	21.3333	5.6	9
CaANK41	CA.PGAv.1.6.scaffold449.69	ANK-U	Chr05	234322942	234327325	+	690	3	2	229	42.7332	5.69	3
CaANK42	CA.PGAv.1.6.scaffold449.70	ANK-U	Chr05	234358251	234360935	+	876	4	3	291	27.977	5.99	6
CaANK43	CA.PGAv.1.6.scaffold1602.5	ANK-TM	Chr05	236051329	236053800	+	1470	3	2	489	21.6437	9.14	12
CaANK44	CA.PGAv.1.6.scaffold694.17	ANK-U	Chr05	237466280	237476326	-	924	4	3	307	16.0709	5.15	4
CaANK45	CA.PGAv.1.6.scaffold694.53	ANK-U	Chr05	237992666	237993157	-	492	1	0	163	25.3698	4.85	3
CaANK46	CA.PGAv.1.6.scaffold694.54	ANK-U	Chr05	237993487	237993978	-	492	1	0	163	45.9579	6.29	4
CaANK47	CA.PGAv.1.6.scaffold694.62	ANK-U	Chr05	238080370	238080861	-	492	1	0	163	58.124	4.76	3
CaANK48	CA.PGAv.1.6.scaffold694.63	ANK-U	Chr05	238081099	238081680	-	582	1	0	194	19.0297	6.9	6
CaANK49	CA.PGAv.1.6.scaffold694.64	ANK-TM	Chr05	238082284	238085438	-	1176	4	3	391	63.8873	6.23	2
CaANK50	CA.PGAv.1.6.scaffold694.70	ANK-U	Chr05	238147236	238147976	-	741	1	0	246	78.4955	5.24	4
CaANK51	CA.PGAv.1.6.scaffold694.73	ANK-U	Chr05	238171220	238171810	-	591	1	0	196	18.9019	6.29	4
CaANK52	CA.PGAv.1.6.scaffold241.23	ANK-TM	Chr06	14763918	14765634	-	1041	2	1	346	23.5152	9.48	6
CaANK53	CA.PGAv.1.6.scaffold919.32	ANK-TM	Chr06	233251733	233253396	+	1557	2	1	518	45.3997	8.95	2
CaANK54	CA.PGAv.1.6.scaffold394.11	ANK-TM	Chr06	236351266	236353184	-	1608	3	2	535	27.122	9.19	12
CaANK55	CA.PGAv.1.6.scaffold784.8	ANK-BTB	Chr07	202266421	202275584	-	1731	5	4	576	51.7211	4.95	1
CaANK56	CA.PGAv.1.6.scaffold282.133	ANK-TM	Chr08	2249042	2252411	-	1002	2	1	333	74.037	9.07	1
CaANK57	CA.PGAv.1.6.scaffold320.16	ANK-U	Chr08	11145799	11151413	-	759	2	1	252	64.8224	6.77	10
CaANK58	CA.PGAv.1.6.scaffold134.77	ANK-U	Chr08	138912091	138923681	+	1227	12	11	408	58.7756	5.28	16
CaANK59	CA.PGAv.1.6.scaffold134.81	ANK-U	Chr08	138953173	138957141	+	432	4	3	143	43.4687	6.2	5
CaANK60	CA.PGAv.1.6.scaffold134.82	ANK-U	Chr08	138957700	138965128	+	1134	10	9	377	15.6879	6.47	8
CaANK61	CA.PGAv.1.6.scaffold824.9	ANK-U	Chr09	3308229	3312452	+	930	7	6	309	37.0892	5.23	11
CaANK62	CA.PGAv.1.6.scaffold350.9	ANK-TM	Chr09	16279740	16282905	+	1629	3	2	542	23.3497	9.37	11
CaANK63	CA.PGAv.1.6.scaffold1117.7	ANK-TM	Chr10	211356704	211362785	-	1758	3	2	585	19.331	9.43	2
CaANK64	CA.PGAv.1.6.scaffold488.30	ANK-U	Chr10	217135356	217138435	+	663	6	5	220	51.1021	4.49	10
CaANK65	CA.PGAv.1.6.scaffold128.146	ANK-O	Chr10	227113489	227115763	-	1623	2	1	540	17.4079	8.9	3
CaANK66	CA.PGAv.1.6.scaffold1161.1	ANK-ZnF	Chr10	232549035	232551206	+	2172	1	0	723	105.659	5.94	1
CaANK67	CA.PGAv.1.6.scaffold1340.9	ANK-U	Chr11	18460294	18464758	+	720	5	4	239	42.2232	5.23	19
CaANK68	CA.PGAv.1.6.scaffold227.8	ANK-U	Chr11	90861932	90867558	+	1980	2	1	659	82.1749	8.77	7
CaANK69	CA.PGAv.1.6.scaffold16.18	ANK-IQ	Chr11	143500018	143519436	-	2877	12	11	958	58.3367	5.62	3
CaANK70	CA.PGAv.1.6.scaffold16.16	ANK-BPA	Chr11	146718877	146741529	-	2838	19	18	945	13.6076	6.64	6
CaANK71	CA.PGAv.1.6.scaffold84.45	ANK-U	Chr11	238067984	238068493	-	510	1	0	169	47.3373	5.68	6
CaANK72	CA.PGAv.1.6.scaffold208.90	ANK-TM	Chr12	238371107	238383172	-	1557	4	3	518	25.4189	7.01	4
CaANK73	CA.PGAv.1.6.scaffold208.89	ANK-U	Chr12	238384405	238384875	+	471	1	0	156	66.9305	6.03	8
CaANK74	CA.PGAv.1.6.scaffold947.20	ANK-U	Chr12	242354582	242356654	+	513	3	2	170	14.4672	7.85	9
CaANK75	CA.PGAv.1.6.scaffold566.37	ANK-TM	Chr12	243761027	243764556	+	1734	3	2	577	12.8648	9.45	16
CaANK76	CA.PGAv.1.6.scaffold2133.1	ANK-U	Scaffold2133	237	590	-	354	1	0	117	32.3737	7.01	5
CaANK77	CA.PGAv.1.6.scaffold12754.1	ANK-U	Scaffold12754	615	1004	-	390	1	0	129	15.8741	4.87	2
CaANK78	CA.PGAv.1.6.scaffold2133.2	ANK-TM	Scaffold2133	2663	4447	-	1224	3	2	407	73.8628	5.81	6
CaANK79	CA.PGAv.1.6.scaffold1976.1	ANK-U	Scaffold1976	8958	9368	+	411	1	0	136	38.2953	6.5	6
CaANK80	CA.PGAv.1.6.scaffold1289.1	ANK-TM	Scaffold1289	11562	14282	-	1611	3	2	536	30.8228	8.71	4
CaANK81	CA.PGAv.1.6.scaffold1965.10	ANK-U	Scaffold1965	57120	59222	+	2013	2	1	670	23.3173	9.06	5
CaANK82	CA.PGAv.1.6.scaffold1342.5	ANK-U	Scaffold1342	206832	207386	-	555	1	0	185	51.7074	6.04	5
CaANK83	CA.PGAv.1.6.scaffold1577.22	ANK-O	Scaffold1577	297248	302099	+	1047	8	7	348	21.8718	4.47	9
CaANK84	CA.PGAv.1.6.scaffold1447.15	ANK-U	Scaffold1447	386847	387353	+	507	1	0	168	75.9776	7.8	3
CaANK85	CA.PGAv.1.6.scaffold1447.16	ANK-TM	Scaffold1447	388502	392549	+	963	3	2	320	32.1562	5.2	3
