# Supplementary material for: The ankyrin repeat gene family in Capsicum spp: Genome-wide survey, characterization and gene expression profile
Source: Sci Rep. 2020 Mar 4;10:4044. doi: 10.1038/s41598-020-61057-4 (PMC7055287; doi:10.1038/s41598-020-61057-4)
Supplement: Supplementary file 2 — Dataset 1. [file 41598_2020_61057_MOESM2_ESM.zip › Table S3.xlsx]

## Sheet: Sheet1
Table S3 Basic information about the Ankyrin gene family in C. chinense
Gene	Locus no.	Subfamily	Chromosome	Chromosomal position		Strand	CDS length (bp)	No. of exons	No. of introns	Protein properties			ANK repeats
				Start	End					Size (aa)	MW (kDa)	pI
CcANK1	CC.CCv1.2.scaffold947.5	ANK-U	Chr01	127939268	127939668	+	303	2	1	100	11.4109	6.97	1
CcANK2	CC.CCv1.2.scaffold736.17	ANK-ZnF	Chr01	185620429	185622627	-	2199	1	0	732	79.0254	6.06	5
CcANK3	CC.CCv1.2.scaffold345.25	ANK-TM	Chr01	237486901	237488300	-	1326	2	1	441	48.8355	7.67	7
CcANK4	CC.CCv1.2.scaffold345.26	ANK-TM	Chr01	237505149	237506611	-	1344	2	1	447	50.1535	6.44	5
CcANK5	CC.CCv1.2.scaffold345.28	ANK-TM	Chr01	237584527	237585983	-	1338	2	1	445	49.7792	6.96	5
CcANK6	CC.CCv1.2.scaffold345.33	ANK-TM	Chr01	237635945	237637432	-	1374	2	1	457	51.1041	7.7	5
CcANK7	CC.CCv1.2.scaffold345.35	ANK-TM	Chr01	237655372	237657496	-	1323	3	2	440	49.2088	7.96	8
CcANK8	CC.CCv1.2.scaffold122.30	ANK-U	Chr02	42971246	42975960	-	1359	7	6	452	51.565	9.56	10
CcANK9	CC.CCv1.2.scaffold268.20	ANK-U	Chr02	119691367	119691969	-	507	2	1	168	18.7089	6.5	1
CcANK10	CC.CCv1.2.scaffold266.196	ANK-GPCR	Chr02	151279968	151282795	+	1743	2	1	580	65.5403	9.47	1
CcANK11	CC.CCv1.2.scaffold666.95	ANK-U	Chr02	168762024	168764437	+	2001	2	1	666	73.8628	9.17	9
CcANK12	CC.CCv1.2.scaffold666.83	ANK-U	Chr02	168878823	168883256	-	2277	4	3	758	82.1139	8.23	11
CcANK13	CC.CCv1.2.scaffold943.5	ANK-U	Chr03	50198893	50200290	+	1398	1	0	465	50.5809	7.33	16
CcANK14	CC.CCv1.2.scaffold943.6	ANK-U	Chr03	50202181	50203857	-	1551	2	1	516	56.0527	6.25	18
CcANK15	CC.CCv1.2.scaffold7.50	ANK-O	Chr03	78565310	78567985	+	1425	3	2	474	51.6734	8.76	8
CcANK16	CC.CCv1.2.scaffold262.24	ANK-ACBP	Chr03	232399631	232405193	+	1062	6	5	353	39.0052	4.49	9
CcANK17	CC.CCv1.2.scaffold47.11	ANK-U	Chr03	266027515	266029369	-	417	4	3	138	15.3768	6.36	3
CcANK18	CC.CCv1.2.scaffold47.20	ANK-TM	Chr03	267916237	267929661	-	1722	3	2	573	63.0188	9.25	6
CcANK19	CC.CCv1.2.scaffold520.58	ANK-U	Chr04	3421882	3423984	-	2013	2	1	670	74.3006	9.06	5
CcANK20	CC.CCv1.2.scaffold890.35	ANK-U	Chr04	5002654	5003542	+	717	2	1	238	27.2141	8.65	1
CcANK21	CC.CCv1.2.scaffold511.6	ANK-U	Chr04	5286594	5295433	+	909	4	3	302	34.1236	4.72	3
CcANK22	CC.CCv1.2.scaffold575.95	ANK-TM	Chr04	231279293	231280772	-	1254	2	1	417	46.1542	8.39	8
CcANK23	CC.CCv1.2.scaffold1258.20	ANK-BTB	Chr05	1793320	1795737	+	1440	2	1	479	52.4678	6.13	4
CcANK24	CC.CCv1.2.scaffold221.59	ANK-U	Chr05	4515843	4516313	+	471	1	0	156	17.4331	9.83	2
CcANK25	CC.CCv1.2.scaffold19.91	ANK-U	Chr05	32438221	32444069	+	459	6	5	152	16.0709	4.68	9
CcANK26	CC.CCv1.2.scaffold259.3	ANK-U	Chr05	134239185	134242531	-	711	3	2	236	26.4226	7.81	2
CcANK27	CC.CCv1.2.scaffold521.7	ANK-U	Chr05	229139674	229140219	-	546	1	0	181	20.1007	5.67	3
CcANK28	CC.CCv1.2.scaffold521.11	ANK-TM	Chr05	229152545	229153321	-	690	2	1	229	25.4992	5.54	2
CcANK29	CC.CCv1.2.scaffold521.12	ANK-U	Chr05	229156028	229156492	+	465	1	0	154	17.0903	5.05	2
CcANK30	CC.CCv1.2.scaffold521.14	ANK-TM	Chr05	229166494	229170316	+	1626	7	6	541	60.2091	7.62	3
CcANK31	CC.CCv1.2.scaffold521.15	ANK-U	Chr05	229200552	229200797	-	246	1	0	81	9.01714	4.63	3
CcANK32	CC.CCv1.2.scaffold521.17	ANK-U	Chr05	229251324	229251782	-	459	1	0	152	17.0392	6.04	6
CcANK33	CC.CCv1.2.scaffold521.18	ANK-U	Chr05	229252544	229258318	+	1131	4	3	376	41.8788	7.75	4
CcANK34	CC.CCv1.2.scaffold521.20	ANK-U	Chr05	229295426	229295902	+	477	1	0	158	17.7812	6.36	2
CcANK35	CC.CCv1.2.scaffold521.21	ANK-U	Chr05	229301739	229302452	+	714	1	0	237	27.2462	7.7	4
CcANK36	CC.CCv1.2.scaffold521.24	ANK-U	Chr05	229306952	229307734	-	783	1	0	261	29.1622	5.96	6
CcANK37	CC.CCv1.2.scaffold521.25	ANK-U	Chr05	229310967	229311443	+	477	1	0	158	17.5121	6.58	5
CcANK38	CC.CCv1.2.scaffold521.35	ANK-U	Chr05	229649054	229649575	+	522	1	0	173	19.6352	5.8	5
CcANK39	CC.CCv1.2.scaffold521.40	ANK-U	Chr05	229740837	229741247	+	411	1	0	136	15.3334	6.64	2
CcANK40	CC.CCv1.2.scaffold521.41	ANK-U	Chr05	229766479	229766943	+	465	1	0	154	17.0835	6.27	2
CcANK41	CC.CCv1.2.scaffold521.44	ANK-TM	Chr05	229820203	229823357	+	1251	5	4	416	47.0489	5.57	1
CcANK42	CC.CCv1.2.scaffold521.45	ANK-U	Chr05	229829566	229830375	+	678	2	1	225	25.202	7.06	4
CcANK43	CC.CCv1.2.scaffold521.50	ANK-U	Chr05	229873053	229873520	+	468	1	0	155	17.1726	6.03	2
CcANK44	CC.CCv1.2.scaffold521.59	ANK-U	Chr05	230001326	230001733	-	408	1	0	135	15.2035	5.31	2
CcANK45	CC.CCv1.2.scaffold521.65	ANK-U	Chr05	230156169	230158447	+	1296	3	2	431	48.2095	6.59	4
CcANK46	CC.CCv1.2.scaffold521.67	ANK-U	Chr05	230198843	230199112	-	270	1	0	89	9.95012	5.57	1
CcANK47	CC.CCv1.2.scaffold521.69	ANK-TM	Chr05	230251995	230262452	-	2283	8	7	760	84.5632	6.22	2
CcANK48	CC.CCv1.2.scaffold159.55	ANK-U	Chr05	232018254	232018862	-	609	1	0	202	22.9072	5.38	4
CcANK49	CC.CCv1.2.scaffold159.83	ANK-TM	Chr05	232465073	232469558	+	1755	4	3	584	63.7852	9.01	9
CcANK50	CC.CCv1.2.scaffold159.204	ANK-U	Chr05	234656307	234657317	-	495	2	1	164	18.0676	6.03	5
CcANK51	CC.CCv1.2.scaffold159.205	ANK-U	Chr05	234674904	234675380	-	477	1	0	158	17.7164	5.74	2
CcANK52	CC.CCv1.2.scaffold159.207	ANK-U	Chr05	234678337	234678909	+	573	1	0	191	21.2538	5.67	3
CcANK53	CC.CCv1.2.scaffold159.209	ANK-U	Chr05	234693194	234694504	-	855	2	1	284	32.0092	5.86	3
CcANK54	CC.CCv1.2.scaffold159.215	ANK-U	Chr05	234754900	234755178	-	279	1	0	92	9.9132	5.35	4
CcANK55	CC.CCv1.2.scaffold159.216	ANK-U	Chr05	234761640	234762023	-	384	1	0	127	14.2751	5.14	2
CcANK56	CC.CCv1.2.scaffold159.217	ANK-TM	Chr05	234764671	234768547	-	1155	5	4	384	42.3362	6.47	1
CcANK57	CC.CCv1.2.scaffold159.220	ANK-TM	Chr05	234784572	234796743	-	1461	8	7	486	53.7209	5.74	3
CcANK58	CC.CCv1.2.scaffold159.225	ANK-U	Chr05	234850299	234850775	-	477	1	0	158	17.9194	5.6	3
CcANK59	CC.CCv1.2.scaffold159.226	ANK-U	Chr05	234851022	234851291	-	270	1	0	89	9.81309	6.01	2
CcANK60	CC.CCv1.2.scaffold159.227	ANK-U	Chr05	234858691	234859167	-	477	1	0	158	17.6171	5.61	3
CcANK61	CC.CCv1.2.scaffold159.228	ANK-U	Chr05	234865128	234866345	-	1089	2	1	362	40.6843	5.8	8
CcANK62	CC.CCv1.2.scaffold641.10	ANK-TM	Chr06	8742455	8748600	+	1599	4	3	532	58.7925	7.67	5
CcANK63	CC.CCv1.2.scaffold1273.3	ANK-TM	Chr06	18910905	18913544	-	1629	3	2	542	59.4086	8.97	14
CcANK64	CC.CCv1.2.scaffold900.3	ANK-U	Chr06	170275470	170277481	+	702	3	2	233	26.0724	6.62	1
CcANK65	CC.CCv1.2.scaffold31.147	ANK-TM	Chr06	231690514	231692432	-	1608	3	2	535	58.3247	9.19	9
CcANK66	CC.CCv1.2.scaffold819.4	ANK-TM	Chr06	239828462	239830125	-	1557	2	1	518	58.154	8.95	3
CcANK67	CC.CCv1.2.scaffold134.10	ANK-U	Chr07	185399714	185400172	+	459	1	0	152	16.7331	5	3
CcANK68	CC.CCv1.2.scaffold528.84	ANK-U	Chr08	177114981	177126192	+	1227	12	11	408	43.5358	5.29	16
CcANK69	CC.CCv1.2.scaffold528.86	ANK-U	Chr08	177152642	177164196	+	1251	11	10	416	45.4781	6.44	9
CcANK70	CC.CCv1.2.scaffold528.87	ANK-U	Chr08	177174651	177179645	+	549	6	5	182	19.5307	7.08	6
CcANK71	CC.CCv1.2.scaffold364.94	ANK-U	Chr09	3382048	3386266	+	930	7	6	309	34.8774	5.31	8
CcANK72	CC.CCv1.2.scaffold923.14	ANK-TM	Chr09	20109581	20112722	+	1629	3	2	542	59.5669	9.37	11
CcANK73	CC.CCv1.2.scaffold38.32	ANK-U	Chr10	119445808	119447431	-	645	3	2	214	24.0901	9.09	2
CcANK74	CC.CCv1.2.scaffold1547.4	ANK-TM	Chr10	204962159	204966498	-	1830	4	3	609	66.3752	9.37	13
CcANK75	CC.CCv1.2.scaffold267.87	ANK-U	Chr10	213054096	213057180	-	663	6	5	220	23.5573	4.49	8
CcANK76	CC.CCv1.2.scaffold366.21	ANK-U	Chr10	218217199	218219382	+	1527	2	1	508	55.2905	8.94	19
CcANK77	CC.CCv1.2.scaffold902.57	ANK-ZnF	Chr10	226051876	226054047	-	2172	1	0	723	78.5476	5.94	5
CcANK78	CC.CCv1.2.scaffold498.58	ANK-U	Chr11	19514903	19525780	-	999	4	3	332	36.4321	8.84	1
CcANK79	CC.CCv1.2.scaffold585.24	ANK-U	Chr11	21674325	21678769	+	720	5	4	239	25.3567	5.23	19
CcANK80	CC.CCv1.2.scaffold375.43	ANK-PK	Chr11	25280101	25293251	+	1305	11	10	434	48.7916	8.13	5
CcANK81	CC.CCv1.2.scaffold49.11	ANK-U	Chr11	77519333	77524928	-	1980	2	1	659	73.111	8.67	6
CcANK82	CC.CCv1.2.scaffold851.2	ANK-TM	Chr11	215868083	215870803	-	1611	3	2	536	58.8341	8.85	9
CcANK83	CC.CCv1.2.scaffold279.16	ANK-TM	Chr11	229004434	229012884	-	1839	5	4	612	69.8495	6.12	4
CcANK84	CC.CCv1.2.scaffold377.2	ANK-U	Chr12	212917445	212917888	+	444	1	0	147	16.4417	6.24	8
CcANK85	CC.CCv1.2.scaffold377.3	ANK-TM	Chr12	212931054	212936659	+	1599	5	4	532	60.3443	7.54	2
CcANK86	CC.CCv1.2.scaffold225.75	ANK-TM	Chr12	220929041	220932569	+	1734	3	2	577	63.4848	9.48	11
CcANK87	CC.CCv1.2.scaffold225.132	ANK-U	Chr12	221787020	221789231	-	513	3	2	170	19.0877	7.07	7
CcANK88	CC.CCv1.2.scaffold34995.1	ANK-U	Scaffold34995	185	655	+	471	1	0	156	17.4331	9.83	2
CcANK89	CC.CCv1.2.scaffold11467.1	ANK-U	Scaffold11467	710	1321	+	507	2	1	168	18.6822	6.04	3
CcANK90	CC.CCv1.2.scaffold1677.2	ANK-U	Scaffold1677	28656	32709	+	657	3	2	218	23.5972	6.23	4
CcANK91	CC.CCv1.2.scaffold820.15	ANK-U	Scaffold820	339231	339667	+	336	2	1	111	13.0659	5.49	1
CcANK92	CC.CCv1.2.scaffold539.19	ANK-U	Scaffold539	340260	342101	+	822	3	2	273	30.0432	5.92	4
CcANK93	CC.CCv1.2.scaffold1187.24	ANK-O	Scaffold1187	367959	372874	+	1047	8	7	348	37.0592	4.47	8
CcANK94	CC.CCv1.2.scaffold696.27	ANK-TM	Scaffold696	614118	618093	-	1683	3	2	560	61.4536	9.49	6
CcANK95	CC.CCv1.2.scaffold118.6	ANK-U	Scaffold118	1280912	1281427	+	516	1	0	171	19.3537	5.78	5
CcANK96	CC.CCv1.2.scaffold405.125	ANK-TM	Scaffold405	2149304	2157096	-	1572	3	2	523	57.3061	8.21	5
