# Supplementary material for: The ankyrin repeat gene family in Capsicum spp: Genome-wide survey, characterization and gene expression profile
Source: Sci Rep. 2020 Mar 4;10:4044. doi: 10.1038/s41598-020-61057-4 (PMC7055287; doi:10.1038/s41598-020-61057-4)
Supplement: Supplementary file 2 — Dataset 1. [file 41598_2020_61057_MOESM2_ESM.zip › Table S4.xlsx]

## Sheet: Sheet1
Table S4 List of conserved motifs present in Ankyrin proteins of Capsicum species
Capsicum baccatum
Motif	Length (aa)	Sequence Meme	Sequence MAST	Function
1	25	MTDASGDTALHKAVRSQHLDVVKLL	MTDASGDTALHKAARSGHLDVVKLL	protein ACCELERATED CELL DEATH 6-like
				ankyrin repeat-containing protein At3g12360-like
2	21	NETALHIAANEGHIEVVRVLL	GZTALHIAANNGHIEVVRVLL	Uncharacterized protein
3	21	VDEPDSDGNTPLHLLAASGNH	VNEVDSDGNTALHLAAKSGNH	ankyrin repeat-containing protein At3g12360-like
4	29	AQFHIVVATLIMTITFAAGITLPGGFESD	RNTHLVVATLIATVTFAAGFTLPGGFWQD	uncharacterized protein LOC107871467
5	29	VKEDSEFEFPPNHAQETPLYLAAESGFHD	VKEDSEFEFPPNHAQETPLYLAAESGFHD	protein ACCELERATED CELL DEATH 6-like
				ankyrin repeat-containing protein At3g12360-like
6	21	TPLHVACLSGHLELAKEIIHL	TPLHIAASKGNJELVKELLED	Uncharacterized protein
7	50	LCSIGQFGKRDFEVKRKYEYMPNPNDETGTGVKMQLREDDHDKAIKEDQT	LCSIGRFGKRDFEVKRKYEYMPNPNDETGTGVKMQLREDDHDKAKKEDQT	Uncharacterized protein
8	41	DSPNKGMAILIRKTTFRAFVVSDAIAFTFSAVAIFIYFIMA	DSPNKGMAILJRKTAFRAFVVSDAIAFTFSAVAIFIYFIMA	Uncharacterized protein
9	41	WAVPVQDPSSREQRRDRPRSISKKLQDFFKYNKSKDPPGKV	WAVPVQDPSSREQRRDRPRSISKKLQDFFKYNKSKDPPGKV	ankyrin repeat-containing protein At3g12360-like
10	50	TYWPDDHNRTSNDVKKSSRHIAGQSVMGTNNPIAYGLILVFNSIGFFVSL	TYWPDDHNRTSNDVKKSSRHIAGQSVMGTNNPIAYGLILVFNSIGFFVSL	ankyrin repeat-containing protein At3g12360-like
Capsicum annuum
Motif	Length (aa)	Sequence Meme	Sequence MAST	Function
1	21	NETALHIAANEGHTEVVRVLL	GETPLHIAAREGHVEVVKLLL	ankyrin-3-like
				protein ACCELERATED CELL DEATH 6-like
2	21	GDTALHKAVRSQHLDVVKLLV	GETALHVAARSGHLEVVKLLJ	ankyrin repeat-containing protein At3g12360-like
3	29	GKVRDTLLVIAILIATATYQAVLSPPGGV	GKARNTLLVVAVLIATVTFAAVFTPPGGV	Ankyrin repeat-containing protein
4	15	DSDGNTPLHLLAASG	DSDGNTPLHLAAISG	ankyrin repeat-containing protein At3g12360-like
				protein ACCELERATED CELL DEATH 6-like
5	41	KEDSEFEFPPNHAQETPLYLAAESGFHDALIIILESCKKPT	KEDPEFEFPPNHAQETPLYLAAESGFHDALINILESCKKPT	ankyrin repeat-containing protein At3g12360-like
6	50	SRHIAGQSVMGTNNPIAYGLILVFNSIGFFVSLHTINFLTIGFPLQLELQ	SRHIAGQSVMGTNNPIAYGLILVFNSIGFFVSLHTINFLTIGFPLQLELQ	ankyrin repeat-containing protein At3g12360-like
7	24	KKGQTALHMAVKGQNLEVVEELTR	KKGZTALHLAVKNGQLEVVKVLLR	Ankyrin repeat-containing protein
8	41	PHSWAVPVQDPSSREQRRDRPRSISKKLQDFFKYNKSKDPP	PHSWAVPVQDPSSREQRRDRPRSISKKLQDFFKYNKSKDPP	ankyrin repeat-containing protein At3g12360-like
9	50	GTIEMNSLNKRGLTPLEVLLEESRDGDIEATLRASGAVSVENLQSLQQEG	GTIEMNSLNKRGLTPLEVLLEESRDGDIEATLRASGAVSVENLQSLQQEG	ankyrin repeat-containing protein At3g12360-like
10	50	DSDIPNQGMAILIRKTTFRAFVVSDSIAFTFSAVAIFIYFLMEDTSRNPQ	DSDSPNQGMAILIRKTAFRAFVVSDAIAFTFSAVAIFIYFLMADTSRPPQ	ankyrin repeat-containing protein At5g02620-like
Capsicum chinense
Motif	Length (aa)	Sequence Meme	Sequence MAST	Function
1	21	WTTAIHIAASEGDVNMINELL	GETALHIAASEGHVEVVKLLL	ankyrin-1-like
2	50	SDKCDSLVDEPDSDGNTPLHLLAASGNHVPELINHPRAKKMSFNKQNQTP	SDKCDSLVDEPDSDGNTPLHLLAASGNHVPELINHPRAKKMSFNKZNQTP	ankyrin repeat-containing protein At3g12360-like
3	21	GDTALHKAVRSQHLDVVKLLV	GQTALHVAVRNGQLEVVKLLL	protein ACCELERATED CELL DEATH 6-like
				ankyrin repeat-containing protein At3g12360-like
4	28	DSEFEFPPNHAQETPLYLAAESGFHDAL	DPEFEFPQNHAGETPLYLAAESGYHEAL	protein ACCELERATED CELL DEATH 6-like
				ankyrin repeat-containing protein At3g12360-like
5	15	DNKGNTPLHIAAWKG	DPKGNTPLHIAARKG	Ankyrin repeat-containing protein
6	29	NAINNATVVAVLIATVAFAAIFTVPGQYV	KAINTLTVVAVLIATVAFAAIFTVPGGYW	Ankyrin repeat-containing protein
7	49	RKASFIIFFLFDSMALFISIAVVVVQTSVVVIEQKAKKQLMFWINKLMW	NPPAFIIFFVFBSLALFISLAVVVVQTTVVVJELKAKKQLMSIINKLMW	Putative ankyrin repeat-containing protein-like
8	21	GYDAFHVAAKQGHLEVLKELL	GRTALHVAAKKGRJDVVKELL	Putative ovule protein
				ankyrin repeat-containing protein At5g02620-like
9	50	CLFISVSFISLSYVVVGSKERWLAIFATVIGSTIMITTIGSMCFCVVRHR	CVFISVAFJALSYVVVGRKERWLAIYVTVIGSIIMITTJGTMCYWVVRHR	Uncharacterized protein
10	50	QTTNPARQLKQTVSDIKHEVHYQMEHTRQTRKRIHGIAKRIDKMHAEGLN	QPPNPAKZLKQTVSDIKHDVHSQLZQTRQTRKRVRGIAKRLKKLHREGLN	Ankyrin repeat-containing protein
