# Supplementary material for: The ankyrin repeat gene family in Capsicum spp: Genome-wide survey, characterization and gene expression profile
Source: Sci Rep. 2020 Mar 4;10:4044. doi: 10.1038/s41598-020-61057-4 (PMC7055287; doi:10.1038/s41598-020-61057-4)
Supplement: Supplementary file 2 — Dataset 1. [file 41598_2020_61057_MOESM2_ESM.zip › Table S5.xlsx]

## Sheet: Sheet1
Table S5 Common putative Cis-elements identiﬁed in the promoter sequences of Capsicum Ankyrin genes
Cis-element	Signal sequence	SITE	Description
CACTFTPPCA1	YACT	S000449	mesophyll expression module 1
CURECORECR	GTAC	S000493	copper- and oxygen-responsive Cyc6 and Cpx1 expression
DOFCOREZM	AAAG	S000265	Core site required for binding of Dof proteins
TAAAGSTKST1	TAAAG	S000387	KST1 gene; Target site for trans-acting StDof1
GT1CONSENSUS	GRWAAW	S000198	Consensus GT-1 binding site in many light-regulated genes
WBOXHVISO1	TGACT	S000442	binding to the sugar-responsive elements of the iso1 promoter
WBOXNTERF3	TGACY	S000457	W box; ERF3; wounding
WRKY71OS	TGAC	S000447	Binding site of rice WRKY71, a transcriptional repressor of the gibberellin signaling pathway
GTGANTG10	GTGA	S000378	g10; pollen; pectate lyase
ABRELATERD1	ACGTG	S000414	required for etiolation-induced expression of erd1
ACGTATERD1	ACGT	S000415	required for etiolation-induced expression of erd1
CCAATBOX1	CCAAT	S000030	HSE (Heat shock element); CCAAT box
CAATBOX1	CAAT	S000028	CAAT promoter consensus sequence" found in legA gene of pea
ARR1AT	NGATT	S000454	ARR1; Response regulator
POLLEN1LELAT52	AGAAA	S000245	regulatory elements responsible for pollen specific activation
ROOTMOTIFTAPOX1	ATATT	S000098	Motif found both in promoters of rolD
-10PEHVPSBD	TATTCT	S000392	psbD; chloroplast gene expression; circadian rhythms; light regulation
NODCON2GM	CTCTT	S000462	One of two putative nodulin consensus sequences
OSE2ROOTNODULE	CTCTT	S000468	leghemoglobin; Lb29; root; nodule; arbuscule
TATABOX5	TTATTT	S000203	TATA; glutamine; synthetase
IBOXCORE	GATAA	S000199	"I-box"; Conserved sequence upstream of light-regulated genes
GATABOX	GATA	S000039	ASF-2; GATA box; Cab; chlorophyll a/b binding protein; leaf; shoot
SEF4MOTIFGM7S	RTTTTTR	S000103	SEF4 binding site
BOXIINTPATPB	ATAGAA	S000296	Important for the activity of this NCII promoter
EBOXBNNAPA	CANNTG	S000144	E-box of napA storage-protein gene, also known as RRE (R response element)
MYCCONSENSUSAT	CANNTG	S000407	MYC recognition site found in the promoters of the dehydration-responsive gene rd22
-300ELEMENT	TGHAAARK	S000122	Present upstream of the promoter from the B-hordein gene
DPBFCOREDCDC3	ACACNNG	S000292	Dc3; lea class gene; embryo; ABA; DPBF-1, DPBF-2; bZIP; GIA1; ABI5; seed
SV40COREENHAN	GTGGWWHG	S000123	SV40 core enhancer"; Similar sequences found in rbcS genes; W=A/T
WBOXATNPR1	TTGAC	S000390	NPR1; WRKY; WRKY18; disease resistance; SA; W box
BIHD1OS	TGTCA	S000498	Binding site of OsBIHD1, a rice BELL homeodomain transcription factor
GT1GMSCAM4	GAAAAA	S000453	GT-1 box
SORLIP1AT	GCCAC	S000482	phyA; phytochrome; light
RYREPEATBNNAPA	CATGCA	S000264	RY repeat" found in RY/G box of napA gene
MYB1AT	WAACCA	S000408	MYB recognition site found in the promoters of the dehydration-responsive gene rd22
XYLAT	ACAAAGAA	S000510	cis-element identified among the promoters of the "core xylem gene set
BOXLCOREDCPAL	ACCWWCC	S000492	MYB; R2R3 type; PAL: Elicitor; UV-B; Dilution
POLASIG1	AATAAA	S000080	poly A signal; NUE; FUE
RAV1AAT	CAACA	S000314	RAV1; AP2; VP1; B3; root; leaf; shoot
CPBCSPOR	TATTAG	S000491	cytokinin; chlorophyll; chloroplast
MYBCORE	CNGTTR	S000176	MYB; myb; dehydration; water; stress; flavonoid biosynthesis
MYBST1	GGATA	S000180	Core motif of MybSt1 (a potato MYB homolog) binding site
EECCRCAH1	GANTTNC	S000494	low-CO2
MYBPZM	CCWACC	S000179	Maize P gene specifies red pigmentation of kernel pericarp, cob, and other floral organs
WBOXNTCHN48	CTGACY	S000508	NtWRKYs possibly involved in elicitor-respsonsive transcription of defense genes in tobacco
TATCCAYMOTIFOSRAMY3D	TATCCAY	S000256	GATA; amylase; sugar; repression
TATCCAOSAMY	TATCCA	S000403	alpha-amylase; MYB proteins; gibberellin; GA; sugar starvation
CEREGLUBOX2PSLEGA	TGAAAACT	S000033	legumin; glutenin; cereal; legA; seed
NTBBF1ARROLB	ACTTTA	S000273	Required for tissue-specific expression and auxin induction
NAPINMOTIFBN	TACACAT	S000070	napin; 2S albumin; seed; storage protein
INTRONLOWER	TGCAGG	S000086	"3' intron-exon splice junctions"; Plant intron lower sequence
CIACADIANLELHC	CAANNNNATC	S000252	Region necessary for circadian expression of tomato; Lhc gene
TBOXATGAPB	ACTTTG	S000383	GAPB; glyceraldehyde-3-phosphate dehydrogenase; light-activated transcription
RHERPATEXPA7	KCACGW	S000512	Right part of RHEs (Root Hair-specific cis-Elements)
lTRE1HVBLT49	AACGTG	S000458	Involved in jasmonate (JA) induction of pin2 and LAP genes
INRNTPSADB	YTCANTYY	S000395	initiater; light-responsive transcription; TATA-less promoter; psaDb; Inr element
GCN4OSGLUB1	TGAGTCA	S000277	GluB-1; glutelin; endosperm; seed; storage protein; GCN4 motif; RISBZ proteins; O2
PYRIMIDINEBOXOSRAMY1A	CCTTTT	S000259	alpha-amylase; sugar repression; GARE; pyrimidine box; feed-back metabolic repression; embryo; seed; Dof; BPBF; pbf
2SSEEDPROTBANAPA	CAAACAC	S000143	storage protein; ABRE; napA; 2S; seed
CANBNNAPA	CNAACAC	S000148	(CA)n element; napA; napin; seed; storage protein
P1BS	GNATATNC	S000459	PHR1-binding sequence found in the upstream regions of phosphate starvation responsive genes
RYREPEATLEGUMINBOX	CATGCAY	S000100	RY repeat; legumin box; seed; storage protein
AMYBOX1	TAACARA	S000020	amylase; seed
MYBGAHV	TAACAAA	S000181	myb; Myb; GAmyb; GA; gibberellin; GARC; alph-amylase; amylase; aleurone; GARE; seed
GAREAT	TAACAAR	S000439	GARE (GA-responsive element); Occurrence of GARE in GA-inducible, GA-responsible, and GA-nonresponsive genes
TATABOX3	TATTAAT	S000110	"TATA box"; TATA box found in the 5'upstream region of sweet potato sporamin A gene
MYCATERD1	CATGTG	S000413	water-stress; erd, MYC recognition sequence (from -466 to -461) necessary for expression of erd1 (early responsive to dehydration)
MYCATRD22	CACATG	S000174	Dehydration; Water stress; ABA; MYC; myc; leaf; shoot;
ASF1MOTIFCAMV	TGACG	S000024	TGACG; root; leaf; CaMV; 35S; promoter; auxin; salicylic acid; light; as-1; TGA1a, TGA1b; CREB; ASF1; TGA6; shoot; xenobiotic stress; SAR; SA; Disease resistance
PRECONSCRHSP70A	SCGAYNRNNNNNNNNNNNNNNNHD	S000506	HSP; chlorophyl; MgProto
GARE1OSREP1	TAACAGA	S000419	Gibberellin-responsive element (GARE)
SBOXATRBCS	CACCTCCA	S000500	"S-box" conserved in several rbcS promoters; Important for the sugar and ABA responsiveness of CMA5
AAGACGTAGATACL12	AAGACGTAG	S000344	Acl1.2; bZIP; acyl carrier protein
AMYBOX2	TATCCAT	S000021	amylase; seed
SITEIIATCYTC	TGGGCY	S000474	cytochrome; TCP-domain; meristem; oxidative phosphorylation
SORLIP2AT	GGGCC	S000483	phyA; phytochrome; light
SEF3MOTIFGM	AACCCA	S000115	SEF3; beta-conglycinin; 7S; globulin; seed
CATATGGMSAUR	CATATG	S000370	SAUR; NDE; auxin
ACGTABOX	TACGTA	S000130	Required for auxin and salycylic acid responsiveness; Activated by both active and inactive auxin and salicylic acid analogues
CARGCW8GAT	CWWWWWWWWG	S000431	CArG; AGL15; AGAMOUS; MADS
POLASIG3	AATAAT	S000088	Plant polyA signal"; Consensus sequence for plant polyadenylation signal
TATABOXOSPAL	TATTTAA	S000400	TBP; TFIIB; pal; DNA binding and bending
SEF1MOTIF	ATATTTAWW	S000006	SOYBEAN; STORAGE PROTEIN; 7S; GLOBULIN; BETA-CONGLICININ; seed
NODCON1GM	AAAGAT	S000461	One of two putative nodulin consensus sequences
OSE1ROOTNODULE	AAAGAT	S000467	leghemoglobin; Lb29; root; nodule; arbuscule
REBETALGLHCB21	CGGATA	S000363	REalpha; Lhcb21; phytochrome; REbeta
MYBCOREATCYCB1	AACGG	S000502	Cyc; M phase; Myb
LTRE1HVBLT49	CCGAAA	S000250	"LTRE-1" (low-temperature-responsive element)
PROLAMINBOXOSGLUB1	TGCAAAG	S000354	prolamine box; GluB-1; seed; endosperm
PROXBBNNAPA	CAAACACC	S000263	ABRE; ABA; prox B; B-box; seed; napA; napin
GT1CORE	GGTTAA	S000125	rbcS; box II; GT-1; rbcS-3; leaf; shoot
ERELEE4	AWTTCAAA	S000037	Ethylene; E4; GST1; senescence; ERE; fruit
MYBPLANT	MACCWAMC	S000167	Myb; MYB; Myb305; AmMYB308; AmMYB330; flower; PAL; CHS; DFR; Candi; Bz1; phenylpropanoid; lignin; leaf; shoot
MYBATRD22	CTAACCA	S000175	Dehydration; Water stress; ABA; MYC; leaf; shoot
AGCBOXNPGLB	AGCCGCC	S000232	AGC box; GLB; ERE; ERFs; Ethylene; GCC-box; Neutral PR-5; osmotin-like protein; EREBP2; MAPK; BWMK1; PR box
GCCCORE	GCCGCC	S000430	Core of GCC-box found in many pathogen-responsive genes such as PDF1.2, Thi2.1, and PR4
REALPHALGLHCB21	AACCAA	S000362	REalpha; Lhcb21; phytochrome; REbeta
RBCSCONSENSUS	AATCCAA	S000127	rbcS; G box; I box; leaf; shoot
-300CORE	TGTAAAG	S000001	zein; core motif; maize; -300 element; promoter; prolamin-box; P-box; seed; endosperm
SREATMSD	TTATCC	S000470	Axillary bud outgrowth
TATCCACHVAL21	TATCCAC	S000416	gibberellin; GA; GARC
ACGTTBOX	AACGTT	S000132	T-box; T box; ACGT element
WBBOXPCWRKY1	TTTGACY	S000310	W box; WRKY
SURECOREATSULTR11	GAGAC	S000499	sulfate uptake; sulfate transporter; ARF; -S; S
ACGTOSGLUB1	GTACGTG	S000278	GluB-1; glutelin; endosperm; seed; storage protein; ACGT motif
ARFAT	TGTCTC	S000270	auxin; AuxRE; ARF; ARF1; Aux/IAA; SAUR; NDE; GH3; D1; D4
SEBFCONSSTPR10A	YTGTCWC	S000391	Binding site of the potato silencing element binding factor (SEBF) gene found in promoter of pathogenesis-related gene (PR-10a)
RAV1BAT	CACCTG	S000315	RAV1; AP2; VP1; B3; root; leaf; shoot
S1FBOXSORPS1L21	ATGGTA	S000223	S1F; S1F box; S1F-box; S1; plastid protein; RPS1; RPL21; leaf
TATABOX2	TATAAAT	S000109	TATA; legA; phaseolin
MYB2AT	TAACTG	S000177	ATMYB2 is involved in regulation of genes that are responsive to water stress in Arabidopsis
MYB2CONSENSUSAT	YAACKG	S000409	MYB recognition site found in the promoters of the dehydration-responsive gene rd22 in Arabidopsis
CAREOSREP1	CAACTC	S000421	aleurone; GARE; gibberellin; seed
E2FCONSENSUS	WTTSSCSS	S000476	E2F consensus sequence
PYRIMIDINEBOXHVEPB1	TTTTTTCC	S000298	EPB; cysteine proteinase; GA; ABA; GARE; pyrimidine box; seed; aleurone
CGCGBOXAT	VCGCGB	S000501	calmodulin
HEXAMERATH4	CCGTCG	S000146	hexamer; histone; H4; meristem;
CGACGOSAMY3	CGACG	S000205	amylase
IBOX	GATAAG	S000124	I box; I-box; rbcS; light regulation; light; LeMYB1, Myb-like protein; leaf; shoot
L1BOXATPDF1	TAAATGYA	S000386	PDF1; L1 box; L1 layer-specific expression; Shoot apical meristem; SAM; organ primordia; cotton fiber; HDZip; homeodomain; leucine zipper
PREATPRODH	ACTCAT	S000450	proline; ProDH; hypoosomolarity; bZIP
MNF1ZMPPC1	GTGCCCTT	S000251	MNF1; Ppc1; light; leaf; shoot
TGTCACACMCUCUMISIN	TGTCACA	S000422	A novel enhancer element necessary for fruit-specific expression of the cucumisin gene
